# Supplementary material for: Three-Dimensional Analysis of Vocal Fold Oscillations: Correlating Superior and Medial Surface Dynamics Using Ex Vivo Human Hemilarynges
Source: Bioengineering (Basel). 2024 Sep 28;11(10):977. doi: 10.3390/bioengineering11100977 (PMC11505270; doi:10.3390/bioengineering11100977)
Supplement: Supplementary file 1 [file bioengineering-11-00977-s001.zip]

Archive with 2 entries (2 files):
- S1 Hemilarynx 3D parameters.pdf
- S2 - eigenvalues and medial vocal fold trajectories.mp4
